# Supplementary material for: MIA-Jet: Multi-scale Identification Algorithm of Chromatin Jets
Source: bioRxiv. 2025 Sep 1:2025.08.27.672730. Preprint. [Version 1] doi: 10.1101/2025.08.27.672730 (PMC12424625; doi:10.1101/2025.08.27.672730)
Supplement: Supplement 1 — Supplemental Table S1. Summary of 3C data and auxiliary data used for analysis of MIA-Jet results. Recommended parameters for MIA-Jet and parameter settings used in this study. Related to Figure 1. [file media-1.xlsx]

## Sheet: 3C data
Cell line	Treatment	Hours	Experiment	Factor	Source	Accession No.	Replicate	Number of reads	Number of intra-chromosomal pairwise contacts	Filename	Genome	Used in study
HCT116	RAD21 auxin	0	Hi-C	None	Rao et al. 2017	4DNFIP71EWXC	Pooled	3.47b	1.78b	HCT116_RAD21-auxin-0hr_hic_Rao-2017_4DNFIP71EWXC_hg38.hic	hg38	Yes
HCT116	RAD21 auxin	6	Hi-C	None	Rao et al. 2017	4DNFILIM6FDL	Pooled	3.36b	1.56b	HCT116_RAD21-auxin-6hr_hic_Rao-2017_4DNFILIM6FDL_hg38.hic	hg38	Yes
HCT116	RAD21 auxin	0	Intact Hi-C	None	ENCODE Project Consortium, 2023	ENCFF528XGK	Pooled	2.29b	974m	HCT116_RAD21-auxin-0hr_intacthic_Guckelberger-2024_ENCFF528XGK_hg38.hic	hg38	Yes
HCT116	RAD21 auxin	6	Intact Hi-C	None	ENCODE Project Consortium, 2023	ENCFF317OIA	Pooled	5.15b	1.35b	HCT116_RAD21-auxin-6hr_intacthic_Guckelberger-2024_ENCFF317OIA_hg38.hic	hg38	Yes
GM12878	None	NA	Hi-C	None	Rao et al. 2014	4DNFI1UEG1HD	Pooled	5.41b	2.85b	GM12878_insitu-hic_4DNFI1UEG1HD.hic	hg38	Yes
GM12878	None	NA	Intact Hi-C	None	ENCODE Project Consortium, 2023	ENCFF318GOM	Pooled	3.61b	1.34b	GM12878_intacthic_ENCFF318GOM.hic	hg38	Yes
GM12878	None	NA	ChIA-PET	RAD21	Kim et al. 2024	4DNFIV9RG6YP	Rep1-1	292m	163m	GM12878_RAD21_chiapet_Kim-2024_4DNFIV9RG6YP_hg38.hic	hg38	Yes
GM12878	None	NA	ChIA-PET	RNAPII	Kim et al. 2024	4DNFICWBQKM9	Pooled	833m	52.9m	GM12878_RNAPII_chiapet_Kim-2024_4DNFICWBQKM9_hg38.hic	hg38	Yes
GM12878	None	NA	ChIA-Drop	RNAPII	Kim et al. 2024	4DNFI3ZH8UYR	Pooled	1b	11.1m	GM12878_RNAPII_chiadrop_Kim-2024_4DNFI3ZH8UYR_hg38.hic	hg38	Yes
K562	None	NA	Hi-C	None	Rao et al. 2014	ENCFF616PUW	Pooled	3b	1.67b	K562_hic_Rao-2014_ENCFF616PUW_hg38.hic	hg38	Yes
K562	None	NA	Intact Hi-C	None	ENCODE Project Consortium, 2023	ENCFF621AIY	Pooled	2.8b	758m	K562_intacthic_ENCODE-2023_ENCFF621AIY_hg38.hic	hg38	Yes
K562	None	NA	Repli Hi-C	None	Liu et al. 2024	SRX22324680	Rep1-1	245m	32.3m	Repli-HiC_K562_WT_totalS.hic	hg19	Yes
Splenic B cells isolated from 6-8 weeks old C57BL6/J mouse spleen by negative selection	None	NA	Hi-C	None	Kieffer-Kwon et al. 2017	GSE82144	Rep1-1	11.08b ?	981m	splenic-B-cell_WT_insitu-hic_GSE82144_mm9.hic	mm9	Yes
DP Thymocytes	None	NA	Hi-C	None	Guo et al. 2022	GSE199059	Pooled	1.95b	917m	GSE199059_CD69negDPWTR1R2R3R4_merged.hic	mm9	Yes
DP Thymocytes	None	NA	Hi-C	None	Guo et al. 2022	GSE199059	Pooled	1.95b	882m	DP-thymocytes_WT_hic_Guo-2022_GSE199059_mm10-remapped.hic	mm10	Yes
mESC	CTCF auxin	3	Micro-C	None	Hsieh et al. 2022	GSE178982	Pooled	3.56b	1.89b	mESC_CTCF-auxin-3hr_microc_Hsieh-2022_GSE178982_mm10.mcool	mm10	Yes
mESC	RAD21 auxin	3	Micro-C	None	Hsieh et al. 2022	GSE178982	Pooled	3.59b	1.82b	mESC_RAD21-auxin-3hr_microc_Hsieh-2022_GSE178982_mm10.mcool	mm10	Yes
mESC	WAPL auxin	3	Micro-C	None	Hsieh et al. 2022	GSE178982	Pooled	2.08b	1.19b	mESC_WAPL-auxin-3hr_microc_Hsieh-2022_GSE178982_mm10.mcool	mm10	Yes
mESC	YY1 auxin	3	Micro-C	None	Hsieh et al. 2022	GSE178982	Pooled	1.48b	797m	mESC_YY1-auxin-3hr_microc_Hsieh-2022_GSE178982_mm10.mcool	mm10	Yes
mESC	None	NA	Micro-C	None	Hsieh et al. 2020	GSE130275	Pooled	6.69b	2.39b	GSE130275_mESC_WT_combined_2.6B.hic	mm10	Yes
C. elegans	WAPL-1 auxin	1	Hi-C	None	Kim et al. 2025	GSE237663	Pooled	657m	433m	c-elegans-JK06-L3_WAPL-auxin-1hr_hic_Kim-2023_GSE237663_ce10.hic	ce10	Yes
C. elegans	SMC-3 auxin	1	Hi-C	None	Kim et al. 2025	GSE237663	Pooled	444m	283m	c-elegans-JK05-L3_SMC3-auxin-1hr_hic_Kim-2023_GSE237663_ce10.hic	ce10	Yes
C. elegans	Control?	1	Hi-C	None	Morao et al. 2022	GSE188849	Pooled	1.00b	387m	c-elegans-CA1200-L2-L3-JK07-JK08_control-auxin-1hr_hic_Kim-2023_GSE188849_ce10.hic	ce10	Yes
Zebrafish embryo (sperm)	None	NA	Hi-C	None	Wike et al. 2021	4DNFI4P145EM	Pooled	360m	62.2m	zebrafish-embryo_sperm_hic_Wike-2021_4DNFI4P145EM_z11.hic	z11	Yes

## Sheet: Analysis Data
	Experiment	Cell line	Treatment	Hours	Accession No.
	H3K27ac ChIP-seq	GM12878	None	NA	ENCFF340JIF
	H3K4me1 ChIP-seq	GM12878	None	NA	ENCFF831ZH
	ATAC-seq	GM12878	None	NA	ENCFF576DMC
	Early Repliseq (boxplots)	GM12878	None	NA	4DNFI6TILWWX
	Early Repliseq (genome browser)	GM12878	None	NA	4DNFIIMJQ8NT
	Late Replication Signal	GM12878	None	NA	4DNFIS7J9B9X
	Insulation Scores	GM12878	None	NA	4DNFIBMOGOZC
	Compartment Scores	GM12878	None	NA	4DNFILYQ1PAY
	NIPBL ChIP-seq	GM12878	None	NA	GSE158897
	ChromHMM	GM12878	None	NA	GSM936082
	CTCF motif	GM12878	None	NA	GSE72816
	ChromHMM	HCT116	None	NA	ENCFF513PJK
	CTCF ChIA-PET	HCT116 RAD21-mAC	Auxin	0 hr	GSE158897
	CTCF ChIA-PET	HCT116 RAD21-mAC	Auxin	6 hr	GSE158897
	RAD21 ChIA-PET	HCT116 RAD21-mAC	Auxin	0 hr	GSE158897
	RAD21 ChIA-PET	HCT116 RAD21-mAC	Auxin	6 hr	GSE158897
	NIPBL ChIP-seq	HCT116 RAD21-mAC	Auxin	0 hr	GSM2809637
	Insulation Scores	HCT116 RAD21-mAC	Auxin	0 hr	4DNFIGKFF445
	Insulation Scores	HCT116 RAD21-mAC	Auxin	6 hr	4DNFIHLQB84S
	Repli-seq	HCT116 RAD21-mAC	Auxin	0 hr	4DNFIYO3H24N

## Sheet: MIA-Jet Parameters
	Recommended parameter settings	Hi-C	Repli-HiC
	Required Parameters	Value	Value		Red parameters depend on the exp_type parameter and are set automatically
	exp_type	"hic"	"replihic"		Gray parameters are default values
	resolution	50 kb	50 kb		Orange parameters must be explicitly specified by user
	Extended Parameters	Value	Value
	window_size	6000000	6000000
	alpha	0.1, 0.05	0.1, 0.05
	normalization	"KR"	"VC_SQRT"
	data_type	"oe"	"observed"
	thresholds	0.01, 0.05	0.01, 0.05
	angle_range	80, 100	80, 100
	saliency_thresh	90	90
	jet_widths	None	None
	entropy_thresh	0.5	None
	rmse	0.01	None
	root_within	3	None
	Extended Parameters	Value	Value
	scale_range	None	None
	gamma	0.75	0.75
	ridge_method	1	1
	rotation_padding	"nearest"	"nearest"
	convolution_padding	"nearest"	"nearest"
	sum_cond	"a-r"	"a-r"
	noise_consec	""	""
	noise_alt	""	""
	agg	"sum"	"sum"
	rem_k_strata	1	1
	num_bins	10	10
	bin_size	None	None
	points_min	0	0
	points_max	0.04	0.04
	eps_r	0.0005	0.0005
	eps_c1	0.1	0.1
	eps_c2	1e-05	1e-05
	whiten	None	None
	im_vmax	99	100
	im_vmin	0	0
	im_corner_vmax	98	100
	im_corner_vmin	0	0
	angle_trim	0.5	0.5
	corner_trim	0	None
	eig2_trim	0	None
	ang_frac	TRUE	TRUE

## Sheet: Analysis Parameters
samples:
Repli-HiC_K562_WT_totalS:
file: "/nfs/turbo/umms-minjilab/downloaded_data/Repli-HiC_K562_WT_totalS.hic"
genome: "hg19"
norm: "VC_SQRT"
res: "50000"
exp: "replihic"
mcool: "/nfs/turbo/umms-minjilab/downloaded_data/Repli-HiC_K562_WT_totalS.ice.mcool"
win: "6000000"
chroms: "all"
K562_hic_Rao-2014_ENCFF616PUW_hg38:
file: "/nfs/turbo/umms-minjilab/downloaded_data/K562_hic_Rao-2014_ENCFF616PUW_hg38.hic"
genome: "hg38"
norm: "VC_SQRT" # KR failed
res: "50000"
exp: "hic"
mcool: "/nfs/turbo/umms-minjilab/downloaded_data/K562_hic_Rao-2014_4DNFI2R1W3YW_hg38.ice.mcool"
win: "6000000"
chroms: "all"
K562_intacthic_ENCODE-2023_ENCFF621AIY_hg38:
file: "/nfs/turbo/umms-minjilab/downloaded_data/K562_intacthic_ENCODE-2023_ENCFF621AIY_hg38.hic"
genome: "hg38"
norm: "VC_SQRT" # KR failed
res: "50000"
exp: "hic"
mcool: "/nfs/turbo/umms-minjilab/downloaded_data/K562_intacthic_ENCODE-2023_ENCFF808MAG_hg38.ice.mcool"
win: "6000000"
chroms: "all"
DP-thymocytes_WT_hic_Guo-2022_GSE199059_mm10-remapped:
file: "/nfs/turbo/umms-minjilab/downloaded_data/DP-thymocytes_WT_hic_Guo-2022_GSE199059_mm10-remapped.hic"
genome: "mm10"
norm: "KR"
res: "50000"
exp: "hic"
mcool: "/nfs/turbo/umms-minjilab/downloaded_data/DP-thymocytes_WT_hic_Guo-2022_GSE199059_mm10-remapped.ice.mcool"
win: "6000000"
chroms: "all"
GSE199059_CD69negDPWTR1R2R3R4_merged:
file: "/nfs/turbo/umms-minjilab/downloaded_data/GSE199059_CD69negDPWTR1R2R3R4_merged.hic"
genome: "mm9"
norm: "KR"
res: "50000"
exp: "hic"
mcool: "/nfs/turbo/umms-minjilab/downloaded_data/GSE199059_CD69negDPWTR1R2R3R4_merged.ice.mcool"
win: "6000000"
chroms: "all"
splenic-B-cell_WT_insitu-hic_Kieffer-Kwon-2018_GSE82144_mm9:
file: "/nfs/turbo/umms-minjilab/downloaded_data/splenic-B-cell_WT_insitu-hic_Kieffer-Kwon-2018_GSE82144_mm9.hic"
genome: "mm9"
norm: "KR"
res: "50000"
exp: "hic"
mcool: "/nfs/turbo/umms-minjilab/downloaded_data/splenic-B-cell_WT_insitu-hic_Kieffer-Kwon-2018_GSE82144_mm9.ice.mcool"
win: "6000000"
chroms: "all"
GM12878_insitu-hic_4DNFI1UEG1HD:
file: "/nfs/turbo/umms-minjilab/downloaded_data/GM12878_insitu-hic_4DNFI1UEG1HD.hic"
genome: "hg38"
norm: "VC_SQRT"
res: "50000"
exp: "hic"
mcool: "/nfs/turbo/umms-minjilab/downloaded_data/GM12878_insitu-hic_4DNFI1UEG1HD.ice.mcool"
win: "6000000"
chroms: "all"
GM12878_intacthic_ENCFF318GOM:
file: "/nfs/turbo/umms-minjilab/downloaded_data/GM12878_intacthic_ENCFF318GOM.hic"
genome: "hg38"
norm: "VC_SQRT"
res: "50000"
exp: "hic"
mcool: "/nfs/turbo/umms-minjilab/downloaded_data/GM12878_intacthic_ENCFF785BPC.ice.mcool"
win: "6000000"
chroms: "all"
GM12878_RAD21_chiapet_Kim-2024_4DNFIV9RG6YP_hg38:
file: "/nfs/turbo/umms-minjilab/downloaded_data/GM12878_RAD21_chiapet_Kim-2024_4DNFIV9RG6YP_hg38.hic"
genome: "hg38"
norm: "NONE"
res: "50000"
exp: "hic"
mcool: "/nfs/turbo/umms-minjilab/downloaded_data/GM12878_RAD21_chiapet_Kim-2024_4DNFIV9RG6YP_hg38.ice.mcool"
win: "6000000"
chroms: "all"
GM12878_RNAPII_chiapet_Kim-2024_4DNFICWBQKM9_hg38:
file: "/nfs/turbo/umms-minjilab/downloaded_data/GM12878_RNAPII_chiapet_Kim-2024_4DNFICWBQKM9_hg38.hic"
genome: "hg38"
norm: "NONE"
res: "50000"
exp: "hic"
mcool: "/nfs/turbo/umms-minjilab/downloaded_data/GM12878_RNAPII_chiapet_Kim-2024_4DNFICWBQKM9_hg38.ice.mcool"
win: "6000000"
chroms: "all"
GM12878_RNAPII_chiadrop_Kim-2024_4DNFI3ZH8UYR_hg38:
file: "/nfs/turbo/umms-minjilab/downloaded_data/GM12878_RNAPII_chiadrop_Kim-2024_4DNFI3ZH8UYR_hg38.hic"
genome: "hg38"
norm: "NONE"
res: "50000"
exp: "hic"
mcool: "/nfs/turbo/umms-minjilab/downloaded_data/GM12878_RNAPII_chiadrop_Kim-2024_4DNFI3ZH8UYR_hg38.ice.mcool"
win: "6000000"
chroms: "all"
HCT116_RAD21-auxin-0hr_hic_Rao-2017_4DNFIP71EWXC_hg38:
file: "/nfs/turbo/umms-minjilab/downloaded_data/HCT116_RAD21-auxin-0hr_hic_Rao-2017_4DNFIP71EWXC_hg38.hic"
genome: "hg38"
norm: "VC_SQRT"
res: "10000"
exp: "hic"
mcool: "/nfs/turbo/umms-minjilab/downloaded_data/HCT116_RAD21-auxin-0hr_hic_Rao-2017_4DNFIP71EWXC_hg38.ice.mcool"
win: "1200000"
chroms: ["chr16", "chr17", "chr18", "chr19", "chr20", "chr21", "chr22"]
HCT116_RAD21-auxin-6hr_hic_Rao-2017_4DNFILIM6FDL_hg38:
file: "/nfs/turbo/umms-minjilab/downloaded_data/HCT116_RAD21-auxin-6hr_hic_Rao-2017_4DNFILIM6FDL_hg38.hic"
genome: "hg38"
norm: "VC_SQRT"
res: "10000"
exp: "hic"
mcool: "/nfs/turbo/umms-minjilab/downloaded_data/HCT116_RAD21-auxin-6hr_hic_Rao-2017_4DNFILIM6FDL_hg38.ice.mcool"
win: "1200000"
chroms: ["chr16", "chr19", "chr20", "chr21", "chr22"]
zebrafish-embryo_sperm_hic_Wike-2021_4DNFI4P145EM_z11:
file: "/nfs/turbo/umms-minjilab/downloaded_data/zebrafish-embryo_sperm_hic_Wike-2021_4DNFI4P145EM_z11.hic"
genome: "danRer11"
norm: "KR"
res: "50000"
exp: "hic"
mcool: "/nfs/turbo/umms-minjilab/downloaded_data/zebrafish-embryo_sperm_hic_Wike-2021_4DNFI4P145EM_z11.ice.mcool"
win: "6000000"
chroms: "all"
c-elegans-CA1200-L2-L3-JK07-JK08_control-auxin-1hr_hic_Kim-2023_GSE188849_ce10:
file: "/nfs/turbo/umms-minjilab/downloaded_data/c-elegans-CA1200-L2-L3-JK07-JK08_control-auxin-1hr_hic_Kim-2023_GSE188849_ce10.hic"
genome: "ce10"
norm: "KR"
res: "5000"
exp: "hic"
mcool: "/nfs/turbo/umms-minjilab/downloaded_data/c-elegans-CA1200-L2-L3-JK07-JK08_control-auxin-1hr_hic_Kim-2023_GSE188849_ce10.ice.mcool"
win: "800000"
chroms: "all"
c-elegans-JK05-L3_SMC3-auxin-1hr_hic_Kim-2023_GSE237663_ce10:
file: "/nfs/turbo/umms-minjilab/downloaded_data/c-elegans-JK05-L3_SMC3-auxin-1hr_hic_Kim-2023_GSE237663_ce10.hic"
genome: "ce10"
norm: "KR"
res: "5000"
exp: "hic"
mcool: "/nfs/turbo/umms-minjilab/downloaded_data/c-elegans-JK05-L3_SMC3-auxin-1hr_hic_Kim-2023_GSE237663_ce10.ice.mcool"
win: "800000"
chroms: "all"
c-elegans-JK06-L3_WAPL-auxin-1hr_hic_Kim-2023_GSE237663_ce10:
file: "/nfs/turbo/umms-minjilab/downloaded_data/c-elegans-JK06-L3_WAPL-auxin-1hr_hic_Kim-2023_GSE237663_ce10.hic"
genome: "ce10"
norm: "KR"
res: "5000"
exp: "hic"
mcool: "/nfs/turbo/umms-minjilab/downloaded_data/c-elegans-JK06-L3_WAPL-auxin-1hr_hic_Kim-2023_GSE237663_ce10.ice.mcool"
win: "800000"
chroms: "all"
HCT116_RAD21-auxin-6hr_intacthic_Guckelberger-2024_ENCFF317OIA_hg38:
file: "/nfs/turbo/umms-minjilab/downloaded_data/HCT116_RAD21-auxin-6hr_intacthic_Guckelberger-2024_ENCFF317OIA_hg38.hic"
genome: "hg38"
norm: "VC_SQRT" # KR failed
res: "10000"
exp: "hic"
mcool: "/nfs/turbo/umms-minjilab/downloaded_data/HCT116_RAD21-auxin-6hr_intacthic_Guckelberger-2024_ENCFF461RFV_hg38.ice.mcool"
win: "1200000"
chroms: ["chr16", "chr18", "chr19", "chr20", "chr21", "chr22"]
HCT116_RAD21-auxin-0hr_intacthic_Guckelberger-2024_ENCFF528XGK_hg38:
file: "/nfs/turbo/umms-minjilab/downloaded_data/HCT116_RAD21-auxin-0hr_intacthic_Guckelberger-2024_ENCFF528XGK_hg38.hic"
genome: "hg38"
norm: "VC_SQRT" # KR failed
res: "10000"
exp: "hic"
mcool: "/nfs/turbo/umms-minjilab/downloaded_data/HCT116_RAD21-auxin-0hr_intacthic_Guckelberger-2024_ENCFF109GNA_hg38.ice.mcool"
win: "1200000"
chroms: ["chr15", "chr18", "chr19", "chr20", "chr21", "chr22"]
mESC_CTCF-auxin-3hr_microc_Hsieh-2022_GSE178982_mm10:
file: "/nfs/turbo/umms-minjilab/downloaded_data/mESC_CTCF-auxin-3hr_microc_Hsieh-2022_GSE178982_mm10.hic"
genome: "mm10"
norm: "VC_SQRT"
res: "10000"
exp: "hic"
mcool: "/nfs/turbo/umms-minjilab/downloaded_data/mESC_CTCF-auxin-3hr_microc_Hsieh-2022_GSE178982_mm10.mcool"
win: "1200000"
chroms: ["chr16", "chr19"]
mESC_RAD21-auxin-3hr_microc_Hsieh-2022_GSE178982_mm10:
file: "/nfs/turbo/umms-minjilab/downloaded_data/mESC_RAD21-auxin-3hr_microc_Hsieh-2022_GSE178982_mm10.hic"
genome: "mm10"
norm: "NONE" # KR failed, VC_SQRT failed, VC failed
res: "10000"
exp: "hic"
mcool: "/nfs/turbo/umms-minjilab/downloaded_data/mESC_RAD21-auxin-3hr_microc_Hsieh-2022_GSE178982_mm10.mcool"
win: "1200000"
chroms: ["chr19"]
mESC_YY1-auxin-3hr_microc_Hsieh-2022_GSE178982_mm10:
file: "/nfs/turbo/umms-minjilab/downloaded_data/mESC_YY1-auxin-3hr_microc_Hsieh-2022_GSE178982_mm10.hic"
genome: "mm10"
norm: "VC_SQRT"
res: "10000"
exp: "hic"
mcool: "/nfs/turbo/umms-minjilab/downloaded_data/mESC_YY1-auxin-3hr_microc_Hsieh-2022_GSE178982_mm10.mcool"
win: "1200000"
chroms: ["chr19"]
mESC_WAPL-auxin-3hr_microc_Hsieh-2022_GSE178982_mm10:
file: "/nfs/turbo/umms-minjilab/downloaded_data/mESC_WAPL-auxin-3hr_microc_Hsieh-2022_GSE178982_mm10.hic"
genome: "mm10"
norm: "VC_SQRT"
res: "10000"
exp: "hic"
mcool: "/nfs/turbo/umms-minjilab/downloaded_data/mESC_WAPL-auxin-3hr_microc_Hsieh-2022_GSE178982_mm10.mcool"
win: "1200000"
chroms: ["chr19"]
GSE130275_mESC_WT_combined_2.6B:
file: "/nfs/turbo/umms-minjilab/downloaded_data/GSE130275_mESC_WT_combined_2.6B.hic"
genome: "mm10"
norm: "KR"
res: "10000"
exp: "hic" # technically micro-C
mcool: "/nfs/turbo/umms-minjilab/downloaded_data/GSE130275_mESC_WT_combined_2.6B.ice.mcool"
win: "1200000"
chroms: ["chr19"]
